# Supplementary material for: Targeting KRASG12V mutations with HLA class II-restricted TCR for the immunotherapy in solid tumors
Source: Front Immunol. 2023 May 23;14:1161538. doi: 10.3389/fimmu.2023.1161538 (PMC10243368; doi:10.3389/fimmu.2023.1161538)
Supplement: Supplementary file 1 [file DataSheet_1.csv]

clonotype_id	consensus_ids	frequency	proportion	tra_cdr3s	tra_cdr3_nts	tra_v_genes	tra_d_genes	tra_j_genes	tra_c_genes	trb_cdr3s	trb_cdr3_nts	trb_v_genes	trb_d_genes	trb_j_genes	trb_c_genes
clonotype1	clonotype1_consensus_2;clonotype1_consensus_1	125	0.365497076023	CIVRVEGSSYKLIF	TGCATCGTCAGAGTCGAGGGTAGCAGCTATAAATTGATCTTC	TRAV26-1*01		TRAJ12*01	TRAC*01	CASSQGGSYEQYF	TGTGCCAGCAGCCAAGGGGGGAGCTACGAGCAGTACTTC	TRBV3-1*01	TRBD1*01	TRBJ2-7*01	TRBC2*01
clonotype2	clonotype2_consensus_2;clonotype2_consensus_1	112	0.327485380117	CAASEETSGSRLTF	TGTGCAGCAAGCGAGGAAACCAGTGGCTCTAGGTTGACCTTT	TRAV23/DV6*01		TRAJ58*01	TRAC*01	CASSWNLQASYEQYF	TGTGCCAGCAGCTGGAACCTACAGGCCTCCTACGAGCAGTACTTC	TRBV5-6*01	TRBD1*01	TRBJ2-7*01	TRBC2*01
clonotype3	clonotype3_consensus_4;clonotype3_consensus_3;clonotype3_consensus_1;clonotype3_consensus_2	16	0.046783625731	CAASEETSGSRLTF;CIVRVEGSSYKLIF	TGTGCAGCAAGCGAGGAAACCAGTGGCTCTAGGTTGACCTTT;TGCATCGTCAGAGTCGAGGGTAGCAGCTATAAATTGATCTTC	TRAV23/DV6*01;TRAV26-1*01	;	TRAJ58*01;TRAJ12*01	TRAC*01;TRAC*01	CASSQGGSYEQYF;CASSWNLQASYEQYF	TGTGCCAGCAGCCAAGGGGGGAGCTACGAGCAGTACTTC;TGTGCCAGCAGCTGGAACCTACAGGCCTCCTACGAGCAGTACTTC	TRBV3-1*01;TRBV5-6*01	TRBD1*01;TRBD1*01	TRBJ2-7*01;TRBJ2-7*01	TRBC2*01;TRBC2*01
clonotype4	clonotype4_consensus_3;clonotype4_consensus_1;clonotype4_consensus_2	7	0.0204678362573	CIVRVEGSSYKLIF	TGCATCGTCAGAGTCGAGGGTAGCAGCTATAAATTGATCTTC	TRAV26-1*01		TRAJ12*01	TRAC*01	CASSQGGSYEQYF;CASSWNLQASYEQYF	TGTGCCAGCAGCCAAGGGGGGAGCTACGAGCAGTACTTC;TGTGCCAGCAGCTGGAACCTACAGGCCTCCTACGAGCAGTACTTC	TRBV3-1*01;TRBV5-6*01	TRBD1*01;TRBD1*01	TRBJ2-7*01;TRBJ2-7*01	TRBC2*01;TRBC2*01
clonotype5	clonotype5_consensus_1	5	0.0146198830409	CAASEETSGSRLTF	TGTGCAGCAAGCGAGGAAACCAGTGGCTCTAGGTTGACCTTT	TRAV23/DV6*01		TRAJ58*01	TRAC*01
clonotype6	clonotype6_consensus_1	5	0.0146198830409							CASSQGGSYEQYF	TGTGCCAGCAGCCAAGGGGGGAGCTACGAGCAGTACTTC	TRBV3-1*01	TRBD1*01	TRBJ2-7*01	TRBC2*01
clonotype7	clonotype7_consensus_1;clonotype7_consensus_2	4	0.0116959064327	CAASISGAGSYQLTF	TGTGCAGCAAGCATTTCTGGGGCTGGGAGTTACCAACTCACTTTC	TRAV13-1*01		TRAJ28*01	TRAC*01	CASSQKGGGATGELFF	TGCGCCAGCAGCCAAAAGGGCGGGGGGGCCACCGGGGAGCTGTTTTTT	TRBV4-1*01	TRBD2*01	TRBJ2-2*01	TRBC2*01
clonotype8	clonotype8_consensus_1;clonotype8_consensus_3;clonotype8_consensus_2	3	0.00877192982456	CAPSSGGSYIPTF;CAASNSGAGSYQLTF	TGTGCTCCGTCATCAGGAGGAAGCTACATACCTACATTT;TGTGCAGCAAGCAACTCTGGGGCTGGGAGTTACCAACTCACTTTC	TRAV16*01;TRAV23/DV6*01	;	TRAJ6*01;TRAJ28*01	TRAC*01;TRAC*01	CASSERGGKDTQYF	TGCGCCAGCAGTGAGCGGGGGGGTAAAGATACGCAGTATTTT	TRBV10-1*01	TRBD2*01	TRBJ2-3*01	TRBC2*01
clonotype9	clonotype9_consensus_1	3	0.00877192982456							CASSWNLQASYEQYF	TGTGCCAGCAGCTGGAACCTACAGGCCTCCTACGAGCAGTACTTC	TRBV5-6*01	TRBD1*01	TRBJ2-7*01	TRBC2*01
clonotype10	clonotype10_consensus_2;clonotype10_consensus_1	2	0.00584795321637	CATNANDYKLSF	TGTGCAACCAACGCTAACGACTACAAGCTCAGCTTT	TRAV13-1*01		TRAJ20*01	TRAC*01	CASSERQGNTEAFF	TGTGCCAGCAGTGAAAGGCAGGGGAACACTGAAGCTTTCTTT	TRBV6-1*01	TRBD1*01	TRBJ1-1*01	TRBC1*01
clonotype12	clonotype12_consensus_2;clonotype12_consensus_1	2	0.00584795321637	CALSEYSKETSGSRLTF	TGTGCTCTGAGTGAGTACTCGAAAGAAACCAGTGGCTCTAGGTTGACCTTT	TRAV19*01		TRAJ58*01		CASSIWQETQYF	TGTGCCAGTAGTATCTGGCAAGAGACCCAGTACTTC	TRBV19*01		TRBJ2-5*01	TRBC2*01
clonotype11	clonotype11_consensus_1;clonotype11_consensus_2	2	0.00584795321637	CAASRRKGGATNKLIF	TGTGCAGCAAGCAGACGCAAGGGTGGTGCTACAAACAAGCTCATCTTT	TRAV23/DV6*01		TRAJ32*02	TRAC*01	CASRQGQGAYEQYF	TGTGCCAGCAGGCAGGGGCAGGGGGCCTACGAGCAGTACTTC	TRBV7-2*01	TRBD1*01	TRBJ2-7*01	TRBC2*01
clonotype13	clonotype13_consensus_2;clonotype13_consensus_1	2	0.00584795321637	CAARASGGSYIPTF	TGTGCAGCCCGGGCATCAGGAGGAAGCTACATACCTACATTT	TRAV23/DV6*01		TRAJ6*01	TRAC*01	CASSQFSSGGTDTQYF	TGCGCCAGCAGCCAATTTTCTAGCGGGGGGACAGATACGCAGTATTTT	TRBV4-1*01	TRBD2*01	TRBJ2-3*01	TRBC2*02
clonotype56	clonotype56_consensus_1;clonotype56_consensus_2	1	0.00292397660819	CVVSAYSGAGSYQLTF	TGTGTGGTGAGCGCATACTCTGGGGCTGGGAGTTACCAACTCACTTTC	TRAV10*01		TRAJ28*01	TRAC*01	CASSPRLAGHQETQYF	TGTGCCAGCAGCCCTCGACTAGCGGGCCACCAAGAGACCCAGTACTTC	TRBV11-2*01	TRBD2*01	TRBJ2-5*01	TRBC2*01
clonotype22	clonotype22_consensus_2;clonotype22_consensus_1	1	0.00292397660819	CVVSGPGGSYIPTF	TGTGTGGTGAGCGGGCCAGGAGGAAGCTACATACCTACATTT	TRAV10*01		TRAJ6*01	TRAC*01	CASSFGERWTAGELFF	TGCGCCAGCAGCTTTGGGGAGAGGTGGACAGCCGGGGAGCTGTTTTTT	TRBV5-1*01	TRBD1*01	TRBJ2-2*01	TRBC2*02
clonotype46	clonotype46_consensus_3;clonotype46_consensus_4;clonotype46_consensus_5;clonotype46_consensus_1;clonotype46_consensus_2	1	0.00292397660819	CVVSGPGGSYIPTF;CAASEETSGSRLTF;CIVRVEGSSYKLIF	TGTGTGGTGAGCGGGCCAGGAGGAAGCTACATACCTACATTT;TGTGCAGCAAGCGAGGAAACCAGTGGCTCTAGGTTGACCTTT;TGCATCGTCAGAGTCGAGGGTAGCAGCTATAAATTGATCTTC	TRAV10*01;TRAV23/DV6*01;TRAV26-1*01	;;	TRAJ6*01;TRAJ58*01;TRAJ12*01	TRAC*01;TRAC*01;TRAC*01	CASSQGGSYEQYF;CASSWNLQASYEQYF	TGTGCCAGCAGCCAAGGGGGGAGCTACGAGCAGTACTTC;TGTGCCAGCAGCTGGAACCTACAGGCCTCCTACGAGCAGTACTTC	TRBV3-1*01;TRBV5-6*01	TRBD1*01;TRBD1*01	TRBJ2-7*01;TRBJ2-7*01	TRBC2*01;TRBC2*01
clonotype21	clonotype21_consensus_3;clonotype21_consensus_1;clonotype21_consensus_2	1	0.00292397660819	CVVSGPGGSYIPTF	TGTGTGGTGAGCGGGCCAGGAGGAAGCTACATACCTACATTT	TRAV10*01		TRAJ6*01	TRAC*01	CASSFGERWTAGELFF;CASSWNLQASYEQYF	TGCGCCAGCAGCTTTGGGGAGAGGTGGACAGCCGGGGAGCTGTTTTTT;TGTGCCAGCAGCTGGAACCTACAGGCCTCCTACGAGCAGTACTTC	TRBV5-1*01;TRBV5-6*01	TRBD1*01;TRBD1*01	TRBJ2-2*01;TRBJ2-7*01	TRBC2*01;TRBC2*01
clonotype63	clonotype63_consensus_4;clonotype63_consensus_3;clonotype63_consensus_1;clonotype63_consensus_2	1	0.00292397660819	CVVSGPGGSYIPTF;CAASEETSGSRLTF	TGTGTGGTGAGCGGGCCAGGAGGAAGCTACATACCTACATTT;TGTGCAGCAAGCGAGGAAACCAGTGGCTCTAGGTTGACCTTT	TRAV10*01;TRAV23/DV6*01	;	TRAJ6*01;TRAJ58*01	TRAC*01;TRAC*01	CASSFGERWTAGELFF;CASSWNLQASYEQYF	TGCGCCAGCAGCTTTGGGGAGAGGTGGACAGCCGGGGAGCTGTTTTTT;TGTGCCAGCAGCTGGAACCTACAGGCCTCCTACGAGCAGTACTTC	TRBV5-1*01;TRBV5-6*01	TRBD1*01;TRBD1*01	TRBJ2-2*01;TRBJ2-7*01	TRBC2*01;TRBC2*01
clonotype62	clonotype62_consensus_4;clonotype62_consensus_1;clonotype62_consensus_3;clonotype62_consensus_2	1	0.00292397660819	CVVSGNTGFQKLVF;CAAERHALNF;CIVRVEGSSYKLIF	TGTGTGGTGAGTGGTAACACAGGCTTTCAGAAACTTGTATTT;TGTGCAGCAGAGAGGCACGCACTCAACTTC;TGCATCGTCAGAGTCGAGGGTAGCAGCTATAAATTGATCTTC	TRAV10*01;TRAV13-1*01;TRAV26-1*01	;;	TRAJ8*01;TRAJ41*01;TRAJ12*01	TRAC*01;TRAC*01;TRAC*01	CASSQGGSYEQYF	TGTGCCAGCAGCCAAGGGGGGAGCTACGAGCAGTACTTC	TRBV3-1*01	TRBD1*01	TRBJ2-7*01	TRBC2*01
clonotype45	clonotype45_consensus_2;clonotype45_consensus_1	1	0.00292397660819	CAVKLRSGGYQKVTF	TGTGCCGTGAAGCTACGATCTGGGGGTTACCAGAAAGTTACCTTT	TRAV12-2*01		TRAJ13*02	TRAC*01	CASTLGEETQYF	TGCGCCAGCACCCTAGGAGAGGAGACCCAGTACTTC	TRBV5-1*01	TRBD1*01	TRBJ2-5*01	TRBC2*01
clonotype53	clonotype53_consensus_2;clonotype53_consensus_1	1	0.00292397660819	CAVKTGQAGTALIF	TGTGCCGTGAAGACAGGCCAGGCAGGAACTGCTCTGATCTTT	TRAV12-2*01		TRAJ15*01	TRAC*01	CASSQEGYGGGTGELFF	TGCGCCAGCAGCCAGGAAGGATATGGGGGCGGCACCGGGGAGCTGTTTTTT	TRBV4-1*01	TRBD1*01	TRBJ2-2*01	TRBC2*01
clonotype37	clonotype37_consensus_2;clonotype37_consensus_1	1	0.00292397660819	CAVPSGFGNEKLTF	TGTGCCGTGCCTTCTGGCTTTGGAAATGAGAAATTAACCTTT	TRAV12-2*01		TRAJ48*01	TRAC*01	CSATYQETQYF	TGCAGTGCTACGTACCAAGAGACCCAGTACTTC	TRBV20-1*02		TRBJ2-5*01	TRBC2*01
clonotype16	clonotype16_consensus_1;clonotype16_consensus_2	1	0.00292397660819	CAVTAGSNYKLTF	TGTGCCGTGACCGCGGGTAGCAACTATAAACTGACATTT	TRAV12-2*01		TRAJ53*01	TRAC*01	CASSFGTGPEGYTF	TGTGCCAGCAGCTTCGGGACAGGGCCCGAGGGCTACACCTTC	TRBV9*01	TRBD1*01	TRBJ1-2*01	TRBC1*01
clonotype33	clonotype33_consensus_2;clonotype33_consensus_4;clonotype33_consensus_1;clonotype33_consensus_3	1	0.00292397660819	CAMSRIQGAQKLVF;CIVRVEGSSYKLIF	TGTGCAATGAGTAGAATTCAGGGAGCCCAGAAGCTGGTATTT;TGCATCGTCAGAGTCGAGGGTAGCAGCTATAAATTGATCTTC	TRAV12-3*01;TRAV26-1*01	;	TRAJ54*01;TRAJ12*01	TRAC*01;TRAC*01	CASSQGGSYEQYF;CASSWNLQASYEQYF	TGTGCCAGCAGCCAAGGGGGGAGCTACGAGCAGTACTTC;TGTGCCAGCAGCTGGAACCTACAGGCCTCCTACGAGCAGTACTTC	TRBV3-1*01;TRBV5-6*01	TRBD1*01;TRBD1*01	TRBJ2-7*01;TRBJ2-7*01	TRBC2*01;TRBC2*01
clonotype35	clonotype35_consensus_1;clonotype35_consensus_2	1	0.00292397660819	CAASRNSGGYQKVTF	TGTGCAGCAAGTAGAAATTCTGGGGGTTACCAGAAAGTTACCTTT	TRAV13-1*01		TRAJ13*02	TRAC*01	CAWALGGSPGEQYF	TGTGCCTGGGCCCTGGGCGGCTCCCCCGGCGAGCAGTACTTC	TRBV30*01		TRBJ2-7*01	TRBC2*01
clonotype49	clonotype49_consensus_2;clonotype49_consensus_3;clonotype49_consensus_4;clonotype49_consensus_1	1	0.00292397660819	CATNANDYKLSF;CIVRVEGSSYKLIF	TGTGCAACCAACGCTAACGACTACAAGCTCAGCTTT;TGCATCGTCAGAGTCGAGGGTAGCAGCTATAAATTGATCTTC	TRAV13-1*01;TRAV26-1*01	;	TRAJ20*01;TRAJ12*01	TRAC*01;TRAC*01	CASSQGGSYEQYF;CASSERQGNTEAFF	TGTGCCAGCAGCCAAGGGGGGAGCTACGAGCAGTACTTC;TGTGCCAGCAGTGAAAGGCAGGGGAACACTGAAGCTTTCTTT	TRBV3-1*01;TRBV6-1*01	TRBD1*01;TRBD1*01	TRBJ2-7*01;TRBJ1-1*01	TRBC2*02;TRBC2*02
clonotype15	clonotype15_consensus_2;clonotype15_consensus_3;clonotype15_consensus_1;clonotype15_consensus_4	1	0.00292397660819	CAASISGAGSYQLTF;CIVRVEGSSYKLIF	TGTGCAGCAAGCATTTCTGGGGCTGGGAGTTACCAACTCACTTTC;TGCATCGTCAGAGTCGAGGGTAGCAGCTATAAATTGATCTTC	TRAV13-1*01;TRAV26-1*01	;	TRAJ28*01;TRAJ12*01	TRAC*01;TRAC*01	CASSQGGSYEQYF;CASSQKGGGATGELFF	TGTGCCAGCAGCCAAGGGGGGAGCTACGAGCAGTACTTC;TGCGCCAGCAGCCAAAAGGGCGGGGGGGCCACCGGGGAGCTGTTTTTT	TRBV3-1*01;TRBV4-1*01	TRBD1*01;TRBD2*01	TRBJ2-7*01;TRBJ2-2*01	TRBC2*01;TRBC2*01
clonotype43	clonotype43_consensus_2;clonotype43_consensus_1	1	0.00292397660819	CAASQDTDKLIF	TGTGCAGCAAGTCAGGACACCGACAAGCTCATCTTT	TRAV13-1*01		TRAJ34*01	TRAC*01	CSALRDRASPLHF	TGCAGTGCTCTCCGGGACAGGGCTTCACCCCTCCACTTT	TRBV20-1*02	TRBD1*01	TRBJ1-6*02	TRBC1*01
clonotype48	clonotype48_consensus_4;clonotype48_consensus_3;clonotype48_consensus_2;clonotype48_consensus_1	1	0.00292397660819	CAGAITGYSTLTF;CIVRVEGSSYKLIF;CAVRAIAGTYKYIF	TGTGCAGGCGCTATAACGGGATACAGCACCCTCACCTTT;TGCATCGTCAGAGTCGAGGGTAGCAGCTATAAATTGATCTTC;TGTGCTGTGAGAGCTATAGCAGGAACCTACAAATACATCTTT	TRAV13-2*01;TRAV26-1*01;TRAV3*01	;;	TRAJ11*01;TRAJ12*01;TRAJ40*01	TRAC*01;TRAC*01;TRAC*01	CASSQGGSYEQYF	TGTGCCAGCAGCCAAGGGGGGAGCTACGAGCAGTACTTC	TRBV3-1*01	TRBD1*01	TRBJ2-7*01	TRBC2*01
clonotype29	clonotype29_consensus_2;clonotype29_consensus_1	1	0.00292397660819	CAENIPPGNTGKLIF	TGTGCAGAGAATATCCCGCCGGGCAACACAGGCAAACTAATCTTT	TRAV13-2*01		TRAJ37*01	TRAC*01	CASSRDRYNEQFF	TGCGCCAGCAGCCGAGACAGATACAATGAGCAGTTCTTC	TRBV4-1*01		TRBJ2-1*01	TRBC2*01
clonotype19	clonotype19_consensus_3;clonotype19_consensus_1;clonotype19_consensus_2	1	0.00292397660819	CAPSSGGSYIPTF;CAASNSGAGSYQLTF	TGTGCTCCGTCATCAGGAGGAAGCTACATACCTACATTT;TGTGCAGCAAGCAACTCTGGGGCTGGGAGTTACCAACTCACTTTC	TRAV16*01;TRAV23/DV6*01	;	TRAJ6*01;TRAJ28*01	TRAC*01;TRAC*01	CASSQGGSYEQYF	TGTGCCAGCAGCCAAGGGGGGAGCTACGAGCAGTACTTC	TRBV3-1*01	TRBD1*01	TRBJ2-7*01	TRBC2*01
clonotype61	clonotype61_consensus_5;clonotype61_consensus_1;clonotype61_consensus_4;clonotype61_consensus_2;clonotype61_consensus_3	1	0.00292397660819	CAPSSGGSYIPTF;CAASNSGAGSYQLTF;CIVRVEGSSYKLIF	TGTGCTCCGTCATCAGGAGGAAGCTACATACCTACATTT;TGTGCAGCAAGCAACTCTGGGGCTGGGAGTTACCAACTCACTTTC;TGCATCGTCAGAGTCGAGGGTAGCAGCTATAAATTGATCTTC	TRAV16*01;TRAV23/DV6*01;TRAV26-1*01	;;	TRAJ6*01;TRAJ28*01;TRAJ12*01	TRAC*01;TRAC*01;TRAC*01	CASSQGGSYEQYF;CASSWNLQASYEQYF	TGTGCCAGCAGCCAAGGGGGGAGCTACGAGCAGTACTTC;TGTGCCAGCAGCTGGAACCTACAGGCCTCCTACGAGCAGTACTTC	TRBV3-1*01;TRBV5-6*01	TRBD1*01;TRBD1*01	TRBJ2-7*01;TRBJ2-7*01	TRBC2*01;TRBC2*01
clonotype47	clonotype47_consensus_1;clonotype47_consensus_4;clonotype47_consensus_3;clonotype47_consensus_2	1	0.00292397660819	CAPSSGGSYIPTF;CAASNSGAGSYQLTF;CIVRVEGSSYKLIF	TGTGCTCCGTCATCAGGAGGAAGCTACATACCTACATTT;TGTGCAGCAAGCAACTCTGGGGCTGGGAGTTACCAACTCACTTTC;TGCATCGTCAGAGTCGAGGGTAGCAGCTATAAATTGATCTTC	TRAV16*01;TRAV23/DV6*01;TRAV26-1*01	;;	TRAJ6*01;TRAJ28*01;TRAJ12*01	TRAC*01;TRAC*01;TRAC*01	CASSQGGSYEQYF	TGTGCCAGCAGCCAAGGGGGGAGCTACGAGCAGTACTTC	TRBV3-1*01	TRBD1*01	TRBJ2-7*01	TRBC2*01
clonotype34	clonotype34_consensus_1;clonotype34_consensus_2	1	0.00292397660819	CAPSSGGSYIPTF;CAASNSGAGSYQLTF	TGTGCTCCGTCATCAGGAGGAAGCTACATACCTACATTT;TGTGCAGCAAGCAACTCTGGGGCTGGGAGTTACCAACTCACTTTC	TRAV16*01;TRAV23/DV6*01	;	TRAJ6*01;TRAJ28*01	TRAC*01;TRAC*01
clonotype32	clonotype32_consensus_3;clonotype32_consensus_4;clonotype32_consensus_5;clonotype32_consensus_1;clonotype32_consensus_2	1	0.00292397660819	CALSEYSKETSGSRLTF;CIVRVEGSSYKLIF;CAVRDGRGGGNKLTF	TGTGCTCTGAGTGAGTACTCGAAAGAAACCAGTGGCTCTAGGTTGACCTTT;TGCATCGTCAGAGTCGAGGGTAGCAGCTATAAATTGATCTTC;TGTGCTGTGAGAGACGGTAGGGGAGGAGGAAACAAACTCACCTTT	TRAV19*01;TRAV26-1*01;TRAV3*01	;;	TRAJ58*01;TRAJ12*01;TRAJ10*01	TRAC*01;TRAC*01;TRAC*01	CASSIWQETQYF;CASSQGGSYEQYF	TGTGCCAGTAGTATCTGGCAAGAGACCCAGTACTTC;TGTGCCAGCAGCCAAGGGGGGAGCTACGAGCAGTACTTC	TRBV19*01;TRBV3-1*01	;TRBD1*01	TRBJ2-5*01;TRBJ2-7*01	TRBC2*01;TRBC2*01
clonotype31	clonotype31_consensus_1;clonotype31_consensus_2	1	0.00292397660819	CAVGPGGYNKLIF	TGTGCTGTGGGTCCGGGTGGCTACAATAAGCTGATTTTT	TRAV20*01		TRAJ4*01	TRAC*01	CASGLVLAGTSGRSGSYNEQFF	TGTGCTAGTGGTTTGGTACTCGCTGGGACTAGCGGAAGGTCGGGCTCCTACAATGAGCAGTTCTTC	TRBV12-5*01	TRBD2*02	TRBJ2-1*01	TRBC2*01
clonotype28	clonotype28_consensus_1;clonotype28_consensus_4;clonotype28_consensus_3;clonotype28_consensus_2	1	0.00292397660819	CAVIGNTPLVF;CAASEETSGSRLTF	TGTGCTGTGATAGGAAACACACCTCTTGTCTTT;TGTGCAGCAAGCGAGGAAACCAGTGGCTCTAGGTTGACCTTT	TRAV21*01;TRAV23/DV6*01	;	TRAJ29*01;TRAJ58*01	TRAC*01;TRAC*01	CASRLAGVPGEDTQYF;CASSWNLQASYEQYF	TGTGCCAGCAGGCTAGCGGGGGTCCCGGGGGAAGATACGCAGTATTTT;TGTGCCAGCAGCTGGAACCTACAGGCCTCCTACGAGCAGTACTTC	TRBV2*01;TRBV5-6*01	TRBD2*01;TRBD1*01	TRBJ2-3*01;TRBJ2-7*01	TRBC2*01;TRBC2*01
clonotype40	clonotype40_consensus_1;clonotype40_consensus_2;clonotype40_consensus_3	1	0.00292397660819	CAASRRKGGATNKLIF	TGTGCAGCAAGCAGACGCAAGGGTGGTGCTACAAACAAGCTCATCTTT	TRAV23/DV6*01		TRAJ32*02	TRAC*01	CASSQGGSYEQYF;CASRQGQGAYEQYF	TGTGCCAGCAGCCAAGGGGGGAGCTACGAGCAGTACTTC;TGTGCCAGCAGGCAGGGGCAGGGGGCCTACGAGCAGTACTTC	TRBV3-1*01;TRBV7-2*01	TRBD1*01;TRBD1*01	TRBJ2-7*01;TRBJ2-7*01	TRBC2*01;TRBC2*01
clonotype55	clonotype55_consensus_1;clonotype55_consensus_2	1	0.00292397660819	CAASRRKGGATNKLIF	TGTGCAGCAAGCAGACGCAAGGGTGGTGCTACAAACAAGCTCATCTTT	TRAV23/DV6*01		TRAJ32*02	TRAC*01	CASSWNLQASYEQYF	TGTGCCAGCAGCTGGAACCTACAGGCCTCCTACGAGCAGTACTTC	TRBV5-6*01	TRBD1*01	TRBJ2-7*01	TRBC2*01
clonotype14	clonotype14_consensus_1;clonotype14_consensus_2	1	0.00292397660819	CAATTQGGSEKLVF	TGTGCAGCCACAACTCAGGGCGGATCTGAAAAGCTGGTCTTT	TRAV23/DV6*01		TRAJ57*01	TRAC*01	CASSQGGSYEQYF	TGTGCCAGCAGCCAAGGGGGGAGCTACGAGCAGTACTTC	TRBV3-1*01	TRBD1*01	TRBJ2-7*01	TRBC2*01
clonotype20	clonotype20_consensus_2;clonotype20_consensus_1	1	0.00292397660819	CAASEETSGSRLTF	TGTGCAGCAAGCGAGGAAACCAGTGGCTCTAGGTTGACCTTT	TRAV23/DV6*01		TRAJ58*01	TRAC*01	CASSGNLQASYEQYF	TGTGCCAGCAGCGGGAACCTACAGGCCTCCTACGAGCAGTACTTC	TRBV5-6*01	TRBD1*01	TRBJ2-7*01	TRBC2*01
clonotype17	clonotype17_consensus_3;clonotype17_consensus_1;clonotype17_consensus_2	1	0.00292397660819	CAASEETSGSRLTF	TGTGCAGCAAGCGAGGAAACCAGTGGCTCTAGGTTGACCTTT	TRAV23/DV6*01		TRAJ58*01	TRAC*01	CASSQGGSYEQYF;CASSWNLQASYEQYF	TGTGCCAGCAGCCAAGGGGGGAGCTACGAGCAGTACTTC;TGTGCCAGCAGCTGGAACCTACAGGCCTCCTACGAGCAGTACTTC	TRBV3-1*01;TRBV5-6*01	TRBD1*01;TRBD1*01	TRBJ2-7*01;TRBJ2-7*01	TRBC2*01;TRBC2*01
clonotype38	clonotype38_consensus_1;clonotype38_consensus_2	1	0.00292397660819	CAASEETSGSRLAF	TGTGCAGCAAGCGAGGAAACCAGTGGCTCTAGGTTGGCCTTT	TRAV23/DV6*01		TRAJ58*01	TRAC*01	CASSWNLQASYEQYF	TGTGCCAGCAGCTGGAACCTACAGGCCTCCTACGAGCAGTACTTC	TRBV5-6*01	TRBD1*01	TRBJ2-7*01	TRBC2*01
clonotype58	clonotype58_consensus_3;clonotype58_consensus_1;clonotype58_consensus_4;clonotype58_consensus_2	1	0.00292397660819	CIVRVEGSSYKLIF;CAEWMDSSYKLIF	TGCATCGTCAGAGTCGAGGGTAGCAGCTATAAATTGATCTTC;TGTGCAGAGTGGATGGATAGCAGCTATAAATTGATCTTC	TRAV26-1*01;TRAV5*01	;	TRAJ12*01;TRAJ12*01	TRAC*01;TRAC*01	CASSGGANEKLFF;CASSQGGSYEQYF	TGTGCCAGCAGTGGGGGGGCTAATGAAAAACTGTTTTTT;TGTGCCAGCAGCCAAGGGGGGAGCTACGAGCAGTACTTC	TRBV28*01;TRBV3-1*01	TRBD2*01;TRBD1*01	TRBJ1-4*01;TRBJ2-7*01	TRBC1*01;TRBC2*01
clonotype24	clonotype24_consensus_3;clonotype24_consensus_4;clonotype24_consensus_2;clonotype24_consensus_1	1	0.00292397660819	CIVRVEGSSYKLIF;CARSGGYQKVTF	TGCATCGTCAGAGTCGAGGGTAGCAGCTATAAATTGATCTTC;TGTGCCCGCTCTGGGGGTTACCAGAAAGTTACCTTT	TRAV26-1*01;TRAV9-2*01	;	TRAJ12*01;TRAJ13*02	TRAC*01;TRAC*01	CASSLPGPGLNEKLFF;CASSQGGSYEQYF	TGTGCCAGCAGTTTGCCCGGGCCGGGGTTAAATGAAAAACTGTTTTTT;TGTGCCAGCAGCCAAGGGGGGAGCTACGAGCAGTACTTC	TRBV28*01;TRBV3-1*01	TRBD2*01;TRBD1*01	TRBJ1-4*01;TRBJ2-7*01	TRBC1*01;TRBC2*01
clonotype52	clonotype52_consensus_3;clonotype52_consensus_2;clonotype52_consensus_1	1	0.00292397660819	CIVRVEGSSYKLIF	TGCATCGTCAGAGTCGAGGGTAGCAGCTATAAATTGATCTTC	TRAV26-1*01		TRAJ12*01	TRAC*01	CSARDRATGNNEQFF;CASSQGGSYEQYF	TGCAGTGCTAGAGATCGGGCGACAGGGAACAATGAGCAGTTCTTC;TGTGCCAGCAGCCAAGGGGGGAGCTACGAGCAGTACTTC	TRBV20-1*02;TRBV3-1*01	TRBD1*01;TRBD1*01	TRBJ2-1*01;TRBJ2-7*01	TRBC2*01;TRBC2*01
clonotype23	clonotype23_consensus_3;clonotype23_consensus_4;clonotype23_consensus_1;clonotype23_consensus_2	1	0.00292397660819	CIVRVEGSSYKLIF;CAASAYNYGQNFVF	TGCATCGTCAGAGTCGAGGGTAGCAGCTATAAATTGATCTTC;TGTGCAGCAAGCGCGTACAACTATGGTCAGAATTTTGTCTTT	TRAV26-1*01;TRAV29/DV5*01	;	TRAJ12*01;TRAJ26*01	TRAC*01;TRAC*01	CASRSNSPLHF;CASSQGGSYEQYF	TGTGCCAGCAGGTCCAATTCACCCCTCCACTTT;TGTGCCAGCAGCCAAGGGGGGAGCTACGAGCAGTACTTC	TRBV28*01;TRBV3-1*01	;TRBD1*01	TRBJ1-6*01;TRBJ2-7*01	TRBC1*01;TRBC2*01
clonotype54	clonotype54_consensus_2;clonotype54_consensus_3;clonotype54_consensus_1	1	0.00292397660819	CIVRVEGSSYKLIF;CAFMKHFGGGKLIF	TGCATCGTCAGAGTCGAGGGTAGCAGCTATAAATTGATCTTC;TGTGCTTTCATGAAGCATTTTGGGGGAGGAAAGCTTATCTTC	TRAV26-1*01;TRAV38-1*01	;	TRAJ12*01;TRAJ23*01	TRAC*01;TRAC*01	CASSQGGSYEQYF	TGTGCCAGCAGCCAAGGGGGGAGCTACGAGCAGTACTTC	TRBV3-1*01	TRBD1*01	TRBJ2-7*01	TRBC2*01
clonotype59	clonotype59_consensus_1	1	0.00292397660819	CIVRVEGSSYKLIF	TGCATCGTCAGAGTCGAGGGTAGCAGCTATAAATTGATCTTC	TRAV26-1*01		TRAJ12*01	TRAC*01
clonotype60	clonotype60_consensus_2;clonotype60_consensus_1	1	0.00292397660819	CILRDDQAGTALIF	TGCATCCTGAGAGACGACCAGGCAGGAACTGCTCTGATCTTT	TRAV26-2*01		TRAJ15*01	TRAC*01	CASSFLAGTSGANVLTF	TGCGCCAGCAGCTTCCTAGCGGGAACCTCTGGGGCCAACGTCCTGACTTTC	TRBV5-1*01	TRBD2*02	TRBJ2-6*01	TRBC2*01
clonotype27	clonotype27_consensus_2;clonotype27_consensus_1	1	0.00292397660819	CAGGVGNTGNQFYF	TGTGCAGGGGGGGTCGGGAACACCGGTAACCAGTTCTATTTT	TRAV29/DV5*01		TRAJ49*01	TRAC*01	CSVLTGGAILGTQYF	TGCAGCGTTTTGACAGGGGGCGCGATATTGGGGACCCAGTACTTC	TRBV29-1*01	TRBD1*01	TRBJ2-5*01	TRBC2*01
clonotype26	clonotype26_consensus_1	1	0.00292397660819	CAVRDGRGGGNKLTF	TGTGCTGTGAGAGACGGTAGGGGAGGAGGAAACAAACTCACCTTT	TRAV3*01		TRAJ10*01	TRAC*01
clonotype51	clonotype51_consensus_2;clonotype51_consensus_1	1	0.00292397660819	CAVRDGRGGGNKLTF	TGTGCTGTGAGAGACGGTAGGGGAGGAGGAAACAAACTCACCTTT	TRAV3*01		TRAJ10*01	TRAC*01	CASSQGGSYEQYF	TGTGCCAGCAGCCAAGGGGGGAGCTACGAGCAGTACTTC	TRBV3-1*01	TRBD1*01	TRBJ2-7*01	TRBC2*01
clonotype41	clonotype41_consensus_3;clonotype41_consensus_2;clonotype41_consensus_1	1	0.00292397660819	CAVRDGGGSYIPTF	TGTGCTGTGAGAGACGGAGGAGGAAGCTACATACCTACATTT	TRAV3*01		TRAJ6*01	TRAC*01	CASSPLGGQFF;CASSQGGSYEQYF	TGTGCCAGCAGTCCCTTAGGCGGGCAGTTCTTC;TGTGCCAGCAGCCAAGGGGGGAGCTACGAGCAGTACTTC	TRBV2*01;TRBV3-1*01	TRBD1*01;TRBD1*01	TRBJ2-1*01;TRBJ2-7*01	TRBC2*01;TRBC2*01
clonotype25	clonotype25_consensus_1;clonotype25_consensus_2	1	0.00292397660819	CAYRGSQGGSEKLVF	TGTGCTTATAGGGGGTCTCAGGGCGGATCTGAAAAGCTGGTCTTT	TRAV38-2/DV8*01		TRAJ57*01	TRAC*01	CASSPSRGQPQHF	TGTGCCAGCAGTCCCAGCCGGGGTCAGCCCCAGCATTTT	TRBV6-5*01	TRBD2*01	TRBJ1-5*01	TRBC1*01
clonotype18	clonotype18_consensus_1;clonotype18_consensus_2	1	0.00292397660819	CAEDAGGSYIPTF	TGTGCAGAGGACGCAGGAGGAAGCTACATACCTACATTT	TRAV5*01		TRAJ6*01	TRAC*01	CASSLEENEQFF	TGTGCCAGCAGCTTAGAGGAAAATGAGCAGTTCTTC	TRBV7-9*01		TRBJ2-1*01	TRBC2*02
clonotype42	clonotype42_consensus_1;clonotype42_consensus_2	1	0.00292397660819	CAVASGYSTLTF	TGTGCTGTGGCTTCAGGATACAGCACCCTCACCTTT	TRAV8-3*01		TRAJ11*01	TRAC*01	CASSQGGTGNTIYF	TGTGCCAGCAGCCAAGGAGGGACAGGAAACACCATATATTTT	TRBV3-1*01	TRBD1*01	TRBJ1-3*01	TRBC1*01
clonotype57	clonotype57_consensus_1;clonotype57_consensus_2	1	0.00292397660819	CAVSVYYNQGGKLIF	TGTGCTGTGAGTGTTTATTATAACCAGGGAGGAAAGCTTATCTTC	TRAV8-4*01		TRAJ23*01	TRAC*01	CASSPVGGRQETQYF	TGTGCCAGCAGCCCCGTGGGCGGGAGGCAAGAGACCCAGTACTTC	TRBV7-3*01	TRBD2*02	TRBJ2-5*01	TRBC2*01
clonotype44	clonotype44_consensus_1;clonotype44_consensus_2	1	0.00292397660819	CALGSDDKIIF	TGTGCTCTGGGATCAGATGACAAGATCATCTTT	TRAV9-2*01		TRAJ30*01	TRAC*01	CATSDNAIRQGPRELFF	TGTGCCACCAGTGATAACGCAATCAGACAGGGCCCCCGGGAGCTGTTTTTT	TRBV24-1*01	TRBD1*01	TRBJ2-2*01	TRBC2*01
clonotype50	clonotype50_consensus_1	1	0.00292397660819							CASSLRELGNIQYF	TGTGCCAGTAGTCTCAGGGAACTCGGAAACATTCAGTACTTC	TRBV19*01	TRBD1*01	TRBJ2-4*01	TRBC2*01
clonotype36	clonotype36_consensus_1	1	0.00292397660819							CASSIWQETQYF	TGTGCCAGTAGTATCTGGCAAGAGACCCAGTACTTC	TRBV19*01		TRBJ2-5*01	TRBC2*02
clonotype39	clonotype39_consensus_1;clonotype39_consensus_2	1	0.00292397660819							CASSQGGSYEQYF;CASSWNLQASYEQYF	TGTGCCAGCAGCCAAGGGGGGAGCTACGAGCAGTACTTC;TGTGCCAGCAGCTGGAACCTACAGGCCTCCTACGAGCAGTACTTC	TRBV3-1*01;TRBV5-6*01	TRBD1*01;TRBD1*01	TRBJ2-7*01;TRBJ2-7*01	TRBC2*01;TRBC2*01
clonotype30	clonotype30_consensus_1	1	0.00292397660819							CASSQGRTGDWDTEAFF	TGCGCCAGCAGCCAAGGGAGGACAGGGGATTGGGACACTGAAGCTTTCTTT	TRBV4-1*01	TRBD1*01	TRBJ1-1*01	TRBC1*01
