# Supplementary material for: Targeting KRASG12V mutations with HLA class II-restricted TCR for the immunotherapy in solid tumors
Source: Front Immunol. 2023 May 23;14:1161538. doi: 10.3389/fimmu.2023.1161538 (PMC10243368; doi:10.3389/fimmu.2023.1161538)
Supplement: Supplementary file 2 [file DataSheet_2.csv]

clonotype_id	consensus_ids	frequency	proportion	tra_cdr3s	tra_cdr3_nts	tra_v_genes	tra_d_genes	tra_j_genes	tra_c_genes	trb_cdr3s	trb_cdr3_nts	trb_v_genes	trb_d_genes	trb_j_genes	trb_c_genes
clonotype1	clonotype1_consensus_1;clonotype1_consensus_2	5914	0.879797679262	CAEDAGGSYIPTF	TGTGCAGAGGACGCAGGAGGAAGCTACATACCTACATTT	TRAV5*01		TRAJ6*01	TRAC*01	CASSLEENEQFF	TGTGCCAGCAGCTTAGAGGAAAATGAGCAGTTCTTC	TRBV7-9*01		TRBJ2-1*01	TRBC2*02
clonotype2	clonotype2_consensus_1	322	0.047902409997							CASSLEENEQFF	TGTGCCAGCAGCTTAGAGGAAAATGAGCAGTTCTTC	TRBV7-9*01		TRBJ2-1*01	TRBC2*02
clonotype3	clonotype3_consensus_3;clonotype3_consensus_1;clonotype3_consensus_2	257	0.0382326688486	CVVNSLWEQQTRF;CAEDAGGSYIPTF	TGTGTGGTGAACTCCCTATGGGAACAACAGACTCGCTTT;TGTGCAGAGGACGCAGGAGGAAGCTACATACCTACATTT	TRAV12-1*01;TRAV5*01	;	TRAJ7*01;TRAJ6*01	TRAC*01;TRAC*01	CASSLEENEQFF	TGTGCCAGCAGCTTAGAGGAAAATGAGCAGTTCTTC	TRBV7-9*01		TRBJ2-1*01	TRBC2*02
clonotype4	clonotype4_consensus_2;clonotype4_consensus_1	117	0.0174055340672	CVVNSLWEQQTRF	TGTGTGGTGAACTCCCTATGGGAACAACAGACTCGCTTT	TRAV12-1*01		TRAJ7*01	TRAC*01	CASSLEENEQFF	TGTGCCAGCAGCTTAGAGGAAAATGAGCAGTTCTTC	TRBV7-9*01		TRBJ2-1*01	TRBC2*02
clonotype5	clonotype5_consensus_3;clonotype5_consensus_2;clonotype5_consensus_1	22	0.00327283546564	CAVLIMNRDDKIIF	TGTGCCGTCCTCATAATGAACAGAGATGACAAGATCATCTTT	TRAV12-2*01		TRAJ30*01	TRAC*01	CASSYGRNYGYTF;CARLRGGLADTQYF	TGTGCCAGCAGTTACGGCAGGAACTATGGCTACACCTTC;TGTGCCAGATTAAGGGGGGGCTTAGCAGATACGCAGTATTTT	TRBV6-5*01;TRBV7-3*01	TRBD2*02;TRBD2*01	TRBJ1-2*01;TRBJ2-3*01	TRBC2*02;TRBC2*02
clonotype6	clonotype6_consensus_1	17	0.00252900922345	CAEDAGGSYIPTF	TGTGCAGAGGACGCAGGAGGAAGCTACATACCTACATTT	TRAV5*01		TRAJ6*01	TRAC*01
clonotype7	clonotype7_consensus_5;clonotype7_consensus_2;clonotype7_consensus_3;clonotype7_consensus_1;clonotype7_consensus_4	13	0.00193394822969	CAVLIMNRDDKIIF;CAEDAGGSYIPTF	TGTGCCGTCCTCATAATGAACAGAGATGACAAGATCATCTTT;TGTGCAGAGGACGCAGGAGGAAGCTACATACCTACATTT	TRAV12-2*01;TRAV5*01	;	TRAJ30*01;TRAJ6*01	TRAC*01;TRAC*01	CASSYGRNYGYTF;CARLRGGLADTQYF;CASSLEENEQFF	TGTGCCAGCAGTTACGGCAGGAACTATGGCTACACCTTC;TGTGCCAGATTAAGGGGGGGCTTAGCAGATACGCAGTATTTT;TGTGCCAGCAGCTTAGAGGAAAATGAGCAGTTCTTC	TRBV6-5*01;TRBV7-3*01;TRBV7-9*01	TRBD2*02;TRBD2*01;	TRBJ1-2*01;TRBJ2-3*01;TRBJ2-1*01	TRBC2*02;TRBC2*02;TRBC2*02
clonotype8	clonotype8_consensus_2;clonotype8_consensus_1	5	0.00074382624219	CAVLIMNRDDKIIF	TGTGCCGTCCTCATAATGAACAGAGATGACAAGATCATCTTT	TRAV12-2*01		TRAJ30*01	TRAC*01	CARLRGGLADTQYF	TGTGCCAGATTAAGGGGGGGCTTAGCAGATACGCAGTATTTT	TRBV7-3*01	TRBD2*01	TRBJ2-3*01	TRBC2*02
clonotype9	clonotype9_consensus_4;clonotype9_consensus_2;clonotype9_consensus_1;clonotype9_consensus_3	5	0.00074382624219	CAVLIMNRDDKIIF;CAEDAGGSYIPTF	TGTGCCGTCCTCATAATGAACAGAGATGACAAGATCATCTTT;TGTGCAGAGGACGCAGGAGGAAGCTACATACCTACATTT	TRAV12-2*01;TRAV5*01	;	TRAJ30*01;TRAJ6*01	TRAC*01;TRAC*01	CARLRGGLADTQYF;CASSLEENEQFF	TGTGCCAGATTAAGGGGGGGCTTAGCAGATACGCAGTATTTT;TGTGCCAGCAGCTTAGAGGAAAATGAGCAGTTCTTC	TRBV7-3*01;TRBV7-9*01	TRBD2*01;	TRBJ2-3*01;TRBJ2-1*01	TRBC2*02;TRBC2*02
clonotype10	clonotype10_consensus_2;clonotype10_consensus_1	3	0.000446295745314	CALVSYGGATNKLIF	TGTGCTCTGGTGTCCTATGGTGGTGCTACAAACAAGCTCATCTTT	TRAV16*01		TRAJ32*02	TRAC*01	CASSSPNSGGTVYEQYF	TGTGCCAGTAGTTCTCCGAACAGCGGGGGGACAGTTTACGAGCAGTACTTC	TRBV19*01	TRBD2*01	TRBJ2-7*01	TRBC2*02
clonotype11	clonotype11_consensus_2;clonotype11_consensus_1	2	0.000297530496876	CAASKSGGSYIPTF	TGTGCAGCAAGTAAATCAGGAGGAAGCTACATACCTACATTT	TRAV13-1*01		TRAJ6*01	TRAC*01	CASRGTGVRFDEQYF	TGTGCCAGCAGGGGGACAGGGGTCCGCTTCGACGAGCAGTACTTC	TRBV6-1*01	TRBD1*01	TRBJ2-7*01	TRBC2*02
clonotype13	clonotype13_consensus_2;clonotype13_consensus_1	2	0.000297530496876	CAERGKGGKLIF	TGTGCAGAGAGGGGAAAGGGAGGAAAGCTTATCTTC	TRAV13-2*01		TRAJ23*01	TRAC*01	CSASRSSTDTQYF	TGCAGTGCTAGCCGATCTAGCACAGATACGCAGTATTTT	TRBV20-1*02		TRBJ2-3*01	TRBC2*02
clonotype14	clonotype14_consensus_1;clonotype14_consensus_2	2	0.000297530496876	CATDYNQAGTALIF	TGTGCTACGGACTATAACCAGGCAGGAACTGCTCTGATCTTT	TRAV17*01		TRAJ15*01	TRAC*01	CASSPVQGGETQYF	TGTGCCAGCTCACCAGTCCAGGGTGGAGAGACCCAGTACTTC	TRBV18*01	TRBD1*01	TRBJ2-5*01	TRBC2*02
clonotype12	clonotype12_consensus_1;clonotype12_consensus_2	2	0.000297530496876	CLVGDKLIF	TGCCTCGTGGGTGATAAGCTTATCTTC	TRAV4*01		TRAJ23*01	TRAC*01	CASSYGGQGNNEQFF	TGTGCCAGCAGTTACGGCGGACAGGGTAACAATGAGCAGTTCTTC	TRBV6-5*01	TRBD1*01	TRBJ2-1*01	TRBC2*02
clonotype23	clonotype23_consensus_2;clonotype23_consensus_1	1	0.000148765248438	CVASPGGGNKLTF	TGTGTGGCGAGTCCGGGAGGAGGAAACAAACTCACCTTT	TRAV10*01		TRAJ10*01	TRAC*01	CASSLEENEQFF	TGTGCCAGCAGCTTAGAGGAAAATGAGCAGTTCTTC	TRBV7-9*01		TRBJ2-1*01	TRBC2*02
clonotype34	clonotype34_consensus_2;clonotype34_consensus_3;clonotype34_consensus_1;clonotype34_consensus_4;clonotype34_consensus_5;clonotype34_consensus_6	1	0.000148765248438	CVVNSLWEQQTRF;CAVLIMNRDDKIIF;CAEDAGGSYIPTF	TGTGTGGTGAACTCCCTATGGGAACAACAGACTCGCTTT;TGTGCCGTCCTCATAATGAACAGAGATGACAAGATCATCTTT;TGTGCAGAGGACGCAGGAGGAAGCTACATACCTACATTT	TRAV12-1*01;TRAV12-2*01;TRAV5*01	;;	TRAJ7*01;TRAJ30*01;TRAJ6*01	TRAC*01;TRAC*01;TRAC*01	CASSYGRNYGYTF;CARLRGGLADTQYF;CASSLEENEQFF	TGTGCCAGCAGTTACGGCAGGAACTATGGCTACACCTTC;TGTGCCAGATTAAGGGGGGGCTTAGCAGATACGCAGTATTTT;TGTGCCAGCAGCTTAGAGGAAAATGAGCAGTTCTTC	TRBV6-5*01;TRBV7-3*01;TRBV7-9*01	TRBD2*02;TRBD2*01;	TRBJ1-2*01;TRBJ2-3*01;TRBJ2-1*01	TRBC2*02;TRBC2*02;TRBC2*02
clonotype29	clonotype29_consensus_3;clonotype29_consensus_1;clonotype29_consensus_2	1	0.000148765248438	CAVLIMNRDDKIIF;CAEDAGGSYIPTF	TGTGCCGTCCTCATAATGAACAGAGATGACAAGATCATCTTT;TGTGCAGAGGACGCAGGAGGAAGCTACATACCTACATTT	TRAV12-2*01;TRAV5*01	;	TRAJ30*01;TRAJ6*01	TRAC*01;TRAC*01	CASSLEENEQFF	TGTGCCAGCAGCTTAGAGGAAAATGAGCAGTTCTTC	TRBV7-9*01		TRBJ2-1*01	TRBC2*02
clonotype38	clonotype38_consensus_4;clonotype38_consensus_3;clonotype38_consensus_1;clonotype38_consensus_2	1	0.000148765248438	CAVLIMNRDDKIIF	TGTGCCGTCCTCATAATGAACAGAGATGACAAGATCATCTTT	TRAV12-2*01		TRAJ30*01	TRAC*01	CASSYGRNYGYTF;CARLRGGLADTQYF;CASSLEENEQFF	TGTGCCAGCAGTTACGGCAGGAACTATGGCTACACCTTC;TGTGCCAGATTAAGGGGGGGCTTAGCAGATACGCAGTATTTT;TGTGCCAGCAGCTTAGAGGAAAATGAGCAGTTCTTC	TRBV6-5*01;TRBV7-3*01;TRBV7-9*01	TRBD2*02;TRBD2*01;	TRBJ1-2*01;TRBJ2-3*01;TRBJ2-1*01	TRBC2*02;TRBC2*02;TRBC2*02
clonotype24	clonotype24_consensus_4;clonotype24_consensus_1;clonotype24_consensus_2;clonotype24_consensus_3	1	0.000148765248438	CAVLIMNRDDKIIF;CAEDAGGSYIPTF	TGTGCCGTCCTCATAATGAACAGAGATGACAAGATCATCTTT;TGTGCAGAGGACGCAGGAGGAAGCTACATACCTACATTT	TRAV12-2*01;TRAV5*01	;	TRAJ30*01;TRAJ6*01	TRAC*01;TRAC*01	CASSYGRNYGYTF;CASSLEENEQFF	TGTGCCAGCAGTTACGGCAGGAACTATGGCTACACCTTC;TGTGCCAGCAGCTTAGAGGAAAATGAGCAGTTCTTC	TRBV6-5*01;TRBV7-9*01	TRBD2*02;	TRBJ1-2*01;TRBJ2-1*01	TRBC2*02;TRBC2*02
clonotype37	clonotype37_consensus_2;clonotype37_consensus_1;clonotype37_consensus_4;clonotype37_consensus_3	1	0.000148765248438	CAENFGNEKLTF;CAEDAGGSYIPTF	TGTGCCGAGAACTTTGGAAATGAGAAATTAACCTTT;TGTGCAGAGGACGCAGGAGGAAGCTACATACCTACATTT	TRAV12-2*01;TRAV5*01	;	TRAJ48*01;TRAJ6*01	TRAC*01;TRAC*01	CASSSPGRSYGYTF;CASSLEENEQFF	TGTGCCAGCAGTTCCCCGGGCAGGAGCTATGGCTACACCTTC;TGTGCCAGCAGCTTAGAGGAAAATGAGCAGTTCTTC	TRBV6-2*01;TRBV7-9*01	TRBD1*01;	TRBJ1-2*01;TRBJ2-1*01	TRBC2*02;TRBC2*02
clonotype31	clonotype31_consensus_3;clonotype31_consensus_1;clonotype31_consensus_4;clonotype31_consensus_2	1	0.000148765248438	CAVNLKGSGGSNYKLTF;CAEDAGGSYIPTF	TGTGCCGTGAACCTCAAGGGGAGTGGAGGTAGCAACTATAAACTGACATTT;TGTGCAGAGGACGCAGGAGGAAGCTACATACCTACATTT	TRAV12-2*01;TRAV5*01	;	TRAJ53*01;TRAJ6*01	TRAC*01;TRAC*01	CASSFGQGAYGYTF;CASSLEENEQFF	TGTGCCAGCAGCTTCGGACAGGGGGCTTATGGCTACACCTTC;TGTGCCAGCAGCTTAGAGGAAAATGAGCAGTTCTTC	TRBV6-5*01;TRBV7-9*01	TRBD1*01;	TRBJ1-2*01;TRBJ2-1*01	TRBC2*02;TRBC2*02
clonotype20	clonotype20_consensus_1	1	0.000148765248438	CAVNLKGSGGSNYKLTF	TGTGCCGTGAACCTCAAGGGGAGTGGAGGTAGCAACTATAAACTGACATTT	TRAV12-2*01		TRAJ53*01	TRAC*01
clonotype16	clonotype16_consensus_3;clonotype16_consensus_1;clonotype16_consensus_2	1	0.000148765248438	CAPRSGGSYIPTF;CAPYPGQNFVF	TGTGCCCCTCGATCAGGAGGAAGCTACATACCTACATTT;TGTGCTCCCTACCCTGGTCAGAATTTTGTCTTT	TRAV12-2*01;TRAV9-2*01	;	TRAJ6*01;TRAJ26*01	TRAC*01;TRAC*01	CASRRLSDNSPLHF	TGTGCCAGTAGGCGGCTCTCAGATAATTCACCCCTCCACTTT	TRBV19*01		TRBJ1-6*01	TRBC2*02
clonotype18	clonotype18_consensus_1;clonotype18_consensus_3;clonotype18_consensus_2	1	0.000148765248438	CALDNYGQNFVF;CAASRQGARLMF	TGTGCTCTCGATAACTATGGTCAGAATTTTGTCTTT;TGTGCAGCAAGCAGACAGGGCGCCAGACTCATGTTT	TRAV12-3*01;TRAV23/DV6*01	;	TRAJ26*01;TRAJ31*01	TRAC*01;TRAC*01	CASSLFPAGAETQYF	TGTGCCAGCAGCTTATTTCCAGCGGGAGCAGAGACCCAGTACTTC	TRBV7-3*01	TRBD2*02	TRBJ2-5*01	TRBC2*02
clonotype17	clonotype17_consensus_3;clonotype17_consensus_1;clonotype17_consensus_2	1	0.000148765248438	CAASKSGGSYIPTF;CAEDAGGSYIPTF	TGTGCAGCAAGTAAATCAGGAGGAAGCTACATACCTACATTT;TGTGCAGAGGACGCAGGAGGAAGCTACATACCTACATTT	TRAV13-1*01;TRAV5*01	;	TRAJ6*01;TRAJ6*01	TRAC*01;TRAC*01	CASSLEENEQFF	TGTGCCAGCAGCTTAGAGGAAAATGAGCAGTTCTTC	TRBV7-9*01		TRBJ2-1*01	TRBC2*02
clonotype35	clonotype35_consensus_2;clonotype35_consensus_1	1	0.000148765248438	CAASKSGGSYIPTF	TGTGCAGCAAGTAAATCAGGAGGAAGCTACATACCTACATTT	TRAV13-1*01		TRAJ6*01	TRAC*01	CASRGRTGPYEQYF	TGTGCCAGCCGCGGAAGGACAGGACCCTACGAGCAGTACTTC	TRBV21-1*01	TRBD1*01	TRBJ2-7*01	TRBC2*01
clonotype19	clonotype19_consensus_2;clonotype19_consensus_1	1	0.000148765248438	CAMRGMDSNYQLIW	TGTGCAATGAGAGGGATGGATAGCAACTATCAGTTAATCTGG	TRAV14/DV4*01		TRAJ33*01	TRAC*01	CASSQASRGSGSYNSPLHF	TGTGCCAGCAGCCAAGCTTCCCGGGGAAGCGGCTCCTATAATTCACCCCTCCACTTT	TRBV4-2*01	TRBD2*01	TRBJ1-6*01	TRBC1*01
clonotype28	clonotype28_consensus_1;clonotype28_consensus_2	1	0.000148765248438	CGPVQGAQKLVF	TGTGGTCCTGTTCAGGGAGCCCAGAAGCTGGTATTT	TRAV17*01		TRAJ54*01	TRAC*01	CASSPMGGVSDYGYTF	TGTGCCAGCAGTCCGATGGGGGGGGTATCGGACTATGGCTACACCTTC	TRBV28*01	TRBD2*01	TRBJ1-2*01	TRBC2*02
clonotype33	clonotype33_consensus_1;clonotype33_consensus_2	1	0.000148765248438	CALSEAQTQGGSEKLVF	TGTGCTCTGAGTGAGGCGCAGACTCAGGGCGGATCTGAAAAGCTGGTCTTT	TRAV19*01		TRAJ57*01	TRAC*01	CSMTLGLAGTDTQYF	TGCAGCATGACCCTGGGACTAGCGGGCACAGATACGCAGTATTTT	TRBV29-1*01	TRBD2*01	TRBJ2-3*01	TRBC2*02
clonotype15	clonotype15_consensus_2;clonotype15_consensus_1	1	0.000148765248438	CAASMGPYKLSF	TGTGCAGCAAGCATGGGCCCCTACAAGCTCAGCTTT	TRAV23/DV6*01		TRAJ20*01	TRAC*01	CASSLEENEQFF	TGTGCCAGCAGCTTAGAGGAAAATGAGCAGTTCTTC	TRBV7-9*03		TRBJ2-1*01	TRBC2*02
clonotype27	clonotype27_consensus_1;clonotype27_consensus_2	1	0.000148765248438	CAGPYSGGGADGLTF	TGTGCAGGCCCGTATTCAGGAGGAGGTGCTGACGGACTCACCTTT	TRAV25*01		TRAJ45*01	TRAC*01	CASSLDGGGSRETQYF	TGTGCCAGCAGCTTGGACGGGGGCGGGAGTCGAGAGACCCAGTACTTC	TRBV5-4*01	TRBD2*02	TRBJ2-5*01	TRBC2*01
clonotype32	clonotype32_consensus_2;clonotype32_consensus_1	1	0.000148765248438	CAGGGSEKLVF	TGTGCAGGGGGCGGATCTGAAAAGCTGGTCTTT	TRAV25*01		TRAJ57*01	TRAC*01	CASSRTGTGTWEQYF	TGTGCCAGCAGTAGGACCGGGACAGGGACATGGGAGCAGTACTTC	TRBV28*01	TRBD1*01	TRBJ2-7*01	TRBC2*02
clonotype30	clonotype30_consensus_1	1	0.000148765248438	CAVRDGRGGGNKLTF	TGTGCTGTGAGAGACGGTAGGGGAGGAGGAAACAAACTCACCTTT	TRAV3*01		TRAJ10*01	TRAC*01
clonotype22	clonotype22_consensus_1;clonotype22_consensus_2;clonotype22_consensus_3;clonotype22_consensus_4	1	0.000148765248438	CLVGDKLIF;CAEDAGGSYIPTF	TGCCTCGTGGGTGATAAGCTTATCTTC;TGTGCAGAGGACGCAGGAGGAAGCTACATACCTACATTT	TRAV4*01;TRAV5*01	;	TRAJ23*01;TRAJ6*01	TRAC*01;TRAC*01	CASSYGGQGNNEQFF;CASSLEENEQFF	TGTGCCAGCAGTTACGGCGGACAGGGTAACAATGAGCAGTTCTTC;TGTGCCAGCAGCTTAGAGGAAAATGAGCAGTTCTTC	TRBV6-5*01;TRBV7-9*01	TRBD1*01;	TRBJ2-1*01;TRBJ2-1*01	TRBC2*02;TRBC2*02
clonotype26	clonotype26_consensus_2;clonotype26_consensus_3;clonotype26_consensus_4;clonotype26_consensus_1;clonotype26_consensus_5	1	0.000148765248438	CAEDAGGSYIPTF;CAVVLNAGNNRKLIW;CALSGSGGSYIPTF	TGTGCAGAGGACGCAGGAGGAAGCTACATACCTACATTT;TGTGCTGTGGTTCTTAATGCTGGCAACAACCGTAAGCTGATTTGG;TGTGCTCTGAGTGGGTCAGGAGGAAGCTACATACCTACATTT	TRAV5*01;TRAV8-3*01;TRAV9-2*01	;;	TRAJ6*01;TRAJ38*01;TRAJ6*01	TRAC*01;TRAC*01;TRAC*01	CASLGGLAGNNEQFF;CASSLEENEQFF	TGTGCCAGCCTGGGGGGACTAGCGGGCAACAATGAGCAGTTCTTC;TGTGCCAGCAGCTTAGAGGAAAATGAGCAGTTCTTC	TRBV6-1*01;TRBV7-9*01	TRBD2*01;	TRBJ2-1*01;TRBJ2-1*01	TRBC2*02;TRBC2*02
clonotype25	clonotype25_consensus_1;clonotype25_consensus_3;clonotype25_consensus_2	1	0.000148765248438	CAEDAGGSYIPTF	TGTGCAGAGGACGCAGGAGGAAGCTACATACCTACATTT	TRAV5*01		TRAJ6*01	TRAC*01	CASSYGRNYGYTF;CASSLEENEQFF	TGTGCCAGCAGTTACGGCAGGAACTATGGCTACACCTTC;TGTGCCAGCAGCTTAGAGGAAAATGAGCAGTTCTTC	TRBV6-5*01;TRBV7-9*01	TRBD2*02;	TRBJ1-2*01;TRBJ2-1*01	TRBC2*02;TRBC2*02
clonotype21	clonotype21_consensus_1	1	0.000148765248438							CASRGTGVRFDEQYF	TGTGCCAGCAGGGGGACAGGGGTCCGCTTCGACGAGCAGTACTTC	TRBV6-1*01	TRBD1*01	TRBJ2-7*01	TRBC2*02
clonotype36	clonotype36_consensus_3;clonotype36_consensus_1;clonotype36_consensus_2	1	0.000148765248438							CASSYGRNYGYTF;CARLRGGLADTQYF;CASSLEENEQFF	TGTGCCAGCAGTTACGGCAGGAACTATGGCTACACCTTC;TGTGCCAGATTAAGGGGGGGCTTAGCAGATACGCAGTATTTT;TGTGCCAGCAGCTTAGAGGAAAATGAGCAGTTCTTC	TRBV6-5*01;TRBV7-3*01;TRBV7-9*01	TRBD2*02;TRBD2*01;	TRBJ1-2*01;TRBJ2-3*01;TRBJ2-1*01	TRBC2*02;TRBC2*02;TRBC2*02
