# Supplementary material for: Targeting KRASG12V mutations with HLA class II-restricted TCR for the immunotherapy in solid tumors
Source: Front Immunol. 2023 May 23;14:1161538. doi: 10.3389/fimmu.2023.1161538 (PMC10243368; doi:10.3389/fimmu.2023.1161538)
Supplement: Supplementary file 3 [file DataSheet_3.csv]

clonotype_id	consensus_ids	frequency	proportion	tra_cdr3s	tra_cdr3_nts	tra_v_genes	tra_d_genes	tra_j_genes	tra_c_genes	trb_cdr3s	trb_cdr3_nts	trb_v_genes	trb_d_genes	trb_j_genes	trb_c_genes
clonotype1	clonotype1_consensus_2;clonotype1_consensus_1	1486	0.479819179851	CAVRDGRGGGNKLTF	TGTGCTGTGAGAGACGGTAGGGGAGGAGGAAACAAACTCACCTTT	TRAV3*01		TRAJ10*01	TRAC*01	CASSPGQRDNSPLHF	TGTGCCAGTAGCCCCGGACAACGAGATAATTCACCCCTCCACTTT	TRBV19*01	TRBD1*01	TRBJ1-6*02	TRBC1*01
clonotype2	clonotype2_consensus_1;clonotype2_consensus_2	1024	0.330642557314	CAEDAGGSYIPTF	TGTGCAGAGGACGCAGGAGGAAGCTACATACCTACATTT	TRAV5*01		TRAJ6*01	TRAC*01	CASSLEENEQFF	TGTGCCAGCAGCTTAGAGGAAAATGAGCAGTTCTTC	TRBV7-9*01		TRBJ2-1*01	TRBC2*02
clonotype3	clonotype3_consensus_3;clonotype3_consensus_1;clonotype3_consensus_2	124	0.0400387471747	CAVRDGRGGGNKLTF;CAEDAGGSYIPTF	TGTGCTGTGAGAGACGGTAGGGGAGGAGGAAACAAACTCACCTTT;TGTGCAGAGGACGCAGGAGGAAGCTACATACCTACATTT	TRAV3*01;TRAV5*01	;	TRAJ10*01;TRAJ6*01	TRAC*01;TRAC*01	CASSLEENEQFF	TGTGCCAGCAGCTTAGAGGAAAATGAGCAGTTCTTC	TRBV7-9*01		TRBJ2-1*01	TRBC2*02
clonotype4	clonotype4_consensus_1	119	0.0384242815628	CAVRDGRGGGNKLTF	TGTGCTGTGAGAGACGGTAGGGGAGGAGGAAACAAACTCACCTTT	TRAV3*01		TRAJ10*01	TRAC*01
clonotype5	clonotype5_consensus_4;clonotype5_consensus_1;clonotype5_consensus_2;clonotype5_consensus_3	113	0.0364869228285	CAVRDGRGGGNKLTF;CAEDAGGSYIPTF	TGTGCTGTGAGAGACGGTAGGGGAGGAGGAAACAAACTCACCTTT;TGTGCAGAGGACGCAGGAGGAAGCTACATACCTACATTT	TRAV3*01;TRAV5*01	;	TRAJ10*01;TRAJ6*01	TRAC*01;TRAC*01	CASSPGQRDNSPLHF;CASSLEENEQFF	TGTGCCAGTAGCCCCGGACAACGAGATAATTCACCCCTCCACTTT;TGTGCCAGCAGCTTAGAGGAAAATGAGCAGTTCTTC	TRBV19*01;TRBV7-9*01	TRBD1*01;	TRBJ1-6*02;TRBJ2-1*01	TRBC2*02;TRBC2*02
clonotype6	clonotype6_consensus_3;clonotype6_consensus_2;clonotype6_consensus_1	68	0.0219567323216	CAVRDGRGGGNKLTF	TGTGCTGTGAGAGACGGTAGGGGAGGAGGAAACAAACTCACCTTT	TRAV3*01		TRAJ10*01	TRAC*01	CASSPGQRDNSPLHF;CASSLEENEQFF	TGTGCCAGTAGCCCCGGACAACGAGATAATTCACCCCTCCACTTT;TGTGCCAGCAGCTTAGAGGAAAATGAGCAGTTCTTC	TRBV19*01;TRBV7-9*01	TRBD1*01;	TRBJ1-6*02;TRBJ2-1*01	TRBC2*02;TRBC2*02
clonotype7	clonotype7_consensus_1	51	0.0164675492412							CASSLEENEQFF	TGTGCCAGCAGCTTAGAGGAAAATGAGCAGTTCTTC	TRBV7-9*01		TRBJ2-1*01	TRBC2*02
clonotype8	clonotype8_consensus_2;clonotype8_consensus_1	30	0.00968679367129	CAVRDGRGGGNKLTF	TGTGCTGTGAGAGACGGTAGGGGAGGAGGAAACAAACTCACCTTT	TRAV3*01		TRAJ10*01	TRAC*01	CASSLEENEQFF	TGTGCCAGCAGCTTAGAGGAAAATGAGCAGTTCTTC	TRBV7-9*01		TRBJ2-1*01	TRBC2*02
clonotype9	clonotype9_consensus_1	26	0.00839522118179							CASSPGQRDNSPLHF	TGTGCCAGTAGCCCCGGACAACGAGATAATTCACCCCTCCACTTT	TRBV19*01	TRBD1*01	TRBJ1-6*02	TRBC1*01
clonotype10	clonotype10_consensus_3;clonotype10_consensus_1;clonotype10_consensus_2	11	0.00355182434614	CVVNSLWEQQTRF;CAEDAGGSYIPTF	TGTGTGGTGAACTCCCTATGGGAACAACAGACTCGCTTT;TGTGCAGAGGACGCAGGAGGAAGCTACATACCTACATTT	TRAV12-1*01;TRAV5*01	;	TRAJ7*01;TRAJ6*01	TRAC*01;TRAC*01	CASSLEENEQFF	TGTGCCAGCAGCTTAGAGGAAAATGAGCAGTTCTTC	TRBV7-9*01		TRBJ2-1*01	TRBC2*02
clonotype11	clonotype11_consensus_2;clonotype11_consensus_1	7	0.00226025185664	CVVNSLWEQQTRF	TGTGTGGTGAACTCCCTATGGGAACAACAGACTCGCTTT	TRAV12-1*01		TRAJ7*01	TRAC*01	CASSLEENEQFF	TGTGCCAGCAGCTTAGAGGAAAATGAGCAGTTCTTC	TRBV7-9*01		TRBJ2-1*01	TRBC2*02
clonotype12	clonotype12_consensus_1	4	0.00129157248951	CAEDAGGSYIPTF	TGTGCAGAGGACGCAGGAGGAAGCTACATACCTACATTT	TRAV5*01		TRAJ6*01	TRAC*01
clonotype14	clonotype14_consensus_2;clonotype14_consensus_1	2	0.000645786244753	CAVRDGRGGGNKLTF;CAEDAGGSYIPTF	TGTGCTGTGAGAGACGGTAGGGGAGGAGGAAACAAACTCACCTTT;TGTGCAGAGGACGCAGGAGGAAGCTACATACCTACATTT	TRAV3*01;TRAV5*01	;	TRAJ10*01;TRAJ6*01	TRAC*01;TRAC*01
clonotype13	clonotype13_consensus_2;clonotype13_consensus_1	2	0.000645786244753							CASSPGQRDNSPLHF;CASSLEENEQFF	TGTGCCAGTAGCCCCGGACAACGAGATAATTCACCCCTCCACTTT;TGTGCCAGCAGCTTAGAGGAAAATGAGCAGTTCTTC	TRBV19*01;TRBV7-9*01	TRBD1*01;	TRBJ1-6*02;TRBJ2-1*01	TRBC2*02;TRBC2*02
clonotype29	clonotype29_consensus_2;clonotype29_consensus_3;clonotype29_consensus_1	1	0.000322893122376	CAASISGAGSYQLTF	TGTGCAGCAAGCATTTCTGGGGCTGGGAGTTACCAACTCACTTTC	TRAV13-1*01		TRAJ28*01	TRAC*01	CASSQKGGGATGELFF;CASSLEENEQFF	TGCGCCAGCAGCCAAAAGGGCGGGGGGGCCACCGGGGAGCTGTTTTTT;TGTGCCAGCAGCTTAGAGGAAAATGAGCAGTTCTTC	TRBV4-1*01;TRBV7-9*01	TRBD2*01;	TRBJ2-2*01;TRBJ2-1*01	TRBC2*02;TRBC2*02
clonotype30	clonotype30_consensus_1;clonotype30_consensus_2	1	0.000322893122376	CAEPFAMNYGGSQGNLIF;CIVRPLLGGNTPLVF	TGTGCAGAGCCTTTTGCCATGAATTATGGAGGAAGCCAAGGAAATCTCATCTTT;TGCATCGTCAGACCGCTTCTCGGGGGAAACACACCTCTTGTCTTT	TRAV13-2*01;TRAV26-1*01	;	TRAJ42*01;TRAJ29*01	TRAC*01;TRAC*01
clonotype27	clonotype27_consensus_3;clonotype27_consensus_1;clonotype27_consensus_2	1	0.000322893122376	CALLGNARLMF	TGTGCTCTCCTGGGGAATGCCAGACTCATGTTT	TRAV16*01		TRAJ31*01	TRAC*01	CISAPGEQPQHF;CASSLARGSATNEKLFF	TGTATCTCTGCGCCAGGGGAGCAGCCCCAGCATTTT;TGTGCCAGCAGCTTGGCCAGGGGATCTGCAACTAATGAAAAACTGTTTTTT	TRBV23-1*01;TRBV5-4*01	TRBD2*02;TRBD1*01	TRBJ1-5*01;TRBJ1-4*01	TRBC1*01;TRBC1*01
clonotype26	clonotype26_consensus_1;clonotype26_consensus_3;clonotype26_consensus_2	1	0.000322893122376	CATGSTGANNLFF;CAGRDTGRRALTF	TGTGCTACGGGTAGTACTGGGGCAAACAACCTCTTCTTT;TGTGCTGGGCGGGACACGGGCAGGAGAGCACTTACTTTT	TRAV17*01;TRAV35*01	;	TRAJ36*01;TRAJ5*01	TRAC*01;TRAC*01	CSARVIGSNEQFF	TGCAGTGCTAGAGTCATAGGGTCGAATGAGCAGTTCTTC	TRBV20-1*02		TRBJ2-1*01	TRBC2*02
clonotype15	clonotype15_consensus_1;clonotype15_consensus_4;clonotype15_consensus_2;clonotype15_consensus_3	1	0.000322893122376	CATGSTGANNLFF;CAVRDGRGGGNKLTF	TGTGCTACGGGTAGTACTGGGGCAAACAACCTCTTCTTT;TGTGCTGTGAGAGACGGTAGGGGAGGAGGAAACAAACTCACCTTT	TRAV17*01;TRAV3*01	;	TRAJ36*01;TRAJ10*01	TRAC*01;TRAC*01	CASSPGQRDNSPLHF;CSARVIGSNEQFF	TGTGCCAGTAGCCCCGGACAACGAGATAATTCACCCCTCCACTTT;TGCAGTGCTAGAGTCATAGGGTCGAATGAGCAGTTCTTC	TRBV19*01;TRBV20-1*02	TRBD1*01;	TRBJ1-6*02;TRBJ2-1*01	TRBC1*01;TRBC2*01
clonotype20	clonotype20_consensus_2;clonotype20_consensus_1	1	0.000322893122376	CAVRGLNTGGFKTIF	TGTGCTGTGCGGGGGTTAAATACTGGAGGCTTCAAAACTATCTTT	TRAV20*01		TRAJ9*01	TRAC*01	CASSLEENEQFF	TGTGCCAGCAGCTTAGAGGAAAATGAGCAGTTCTTC	TRBV7-9*03		TRBJ2-1*01	TRBC2*02
clonotype17	clonotype17_consensus_2;clonotype17_consensus_1;clonotype17_consensus_3	1	0.000322893122376	CAVRPSGTASKLTF;CAARSGSARQLTF	TGTGCTGTGAGGCCTTCCGGCACTGCCAGTAAACTCACCTTT;TGTGCAGCAAGGTCTGGTTCTGCAAGGCAACTGACCTTT	TRAV21*01;TRAV23/DV6*01	;	TRAJ44*01;TRAJ22*01	TRAC*01;TRAC*01	CASTRPGRSYNSPLHF	TGTGCCAGCACCAGGCCAGGGAGGTCCTATAATTCACCCCTCCACTTT	TRBV28*01	TRBD2*02	TRBJ1-6*01	TRBC1*01
clonotype23	clonotype23_consensus_5;clonotype23_consensus_1;clonotype23_consensus_2;clonotype23_consensus_4;clonotype23_consensus_3	1	0.000322893122376	CAVRDGRGGGNKLTF;CAEDAGGSYIPTF	TGTGCTGTGAGAGACGGTAGGGGAGGAGGAAACAAACTCACCTTT;TGTGCAGAGGACGCAGGAGGAAGCTACATACCTACATTT	TRAV3*01;TRAV5*01	;	TRAJ10*01;TRAJ6*01	TRAC*01;TRAC*01	CASSPGQRDNSPLHF;CASSVENRGNQPQHF;CASSLEENEQFF	TGTGCCAGTAGCCCCGGACAACGAGATAATTCACCCCTCCACTTT;TGTGCCAGCAGCGTTGAGAACAGGGGGAATCAGCCCCAGCATTTT;TGTGCCAGCAGCTTAGAGGAAAATGAGCAGTTCTTC	TRBV19*01;TRBV2*01;TRBV7-9*01	TRBD1*01;TRBD1*01;	TRBJ1-6*02;TRBJ1-5*01;TRBJ2-1*01	TRBC2*02;TRBC2*02;TRBC2*02
clonotype34	clonotype34_consensus_3;clonotype34_consensus_1;clonotype34_consensus_2	1	0.000322893122376	CAVRDGRGGGNKLTF;CALIRGSTLGRLYF	TGTGCTGTGAGAGACGGTAGGGGAGGAGGAAACAAACTCACCTTT;TGTGCTCTGATTAGAGGCTCAACCCTGGGGAGGCTATACTTT	TRAV3*01;TRAV9-2*01	;	TRAJ10*01;TRAJ18*01	TRAC*01;TRAC*01	CASSELAGGENTEAFF	TGTGCCAGCAGTGAGCTCGCAGGGGGCGAGAACACTGAAGCTTTCTTT	TRBV25-1*01	TRBD1*01	TRBJ1-1*01	TRBC1*01
clonotype37	clonotype37_consensus_1;clonotype37_consensus_2;clonotype37_consensus_3	1	0.000322893122376	CAVRITFTGGGNKLTF;CAEDAGGSYIPTF	TGTGCTGTGAGAATAACCTTCACGGGAGGAGGAAACAAACTCACCTTT;TGTGCAGAGGACGCAGGAGGAAGCTACATACCTACATTT	TRAV3*01;TRAV5*01	;	TRAJ10*01;TRAJ6*01	TRAC*01;TRAC*01	CASSLEENEQFF	TGTGCCAGCAGCTTAGAGGAAAATGAGCAGTTCTTC	TRBV7-9*01		TRBJ2-1*01	TRBC2*02
clonotype25	clonotype25_consensus_4;clonotype25_consensus_1;clonotype25_consensus_3;clonotype25_consensus_2	1	0.000322893122376	CAVRDGRGGGNKLTF;CAEDAGGSYIPTF;CALGSDDKIIF	TGTGCTGTGAGAGACGGTAGGGGAGGAGGAAACAAACTCACCTTT;TGTGCAGAGGACGCAGGAGGAAGCTACATACCTACATTT;TGTGCTCTGGGATCAGATGACAAGATCATCTTT	TRAV3*01;TRAV5*01;TRAV9-2*01	;;	TRAJ10*01;TRAJ6*01;TRAJ30*01	TRAC*01;TRAC*01;TRAC*01	CASSLEENEQFF	TGTGCCAGCAGCTTAGAGGAAAATGAGCAGTTCTTC	TRBV7-9*01		TRBJ2-1*01	TRBC2*02
clonotype16	clonotype16_consensus_3;clonotype16_consensus_1;clonotype16_consensus_2	1	0.000322893122376	CAVRDGRGGGNKLTF;CAEDAGGSYIPTF	TGTGCTGTGAGAGACGGTAGGGGAGGAGGAAACAAACTCACCTTT;TGTGCAGAGGACGCAGGAGGAAGCTACATACCTACATTT	TRAV3*01;TRAV5*01	;	TRAJ10*01;TRAJ6*01	TRAC*01;TRAC*01	CASSPGQRDNSPLHF	TGTGCCAGTAGCCCCGGACAACGAGATAATTCACCCCTCCACTTT	TRBV19*01	TRBD1*01	TRBJ1-6*02	TRBC2*02
clonotype22	clonotype22_consensus_5;clonotype22_consensus_2;clonotype22_consensus_4;clonotype22_consensus_1;clonotype22_consensus_3	1	0.000322893122376	CAVRDGRGGGNKLTF;CAEDAGGSYIPTF;CAVGMDSSYKLIF	TGTGCTGTGAGAGACGGTAGGGGAGGAGGAAACAAACTCACCTTT;TGTGCAGAGGACGCAGGAGGAAGCTACATACCTACATTT;TGTGCTGTGGGGATGGATAGCAGCTATAAATTGATCTTC	TRAV3*01;TRAV5*01;TRAV8-3*01	;;	TRAJ10*01;TRAJ6*01;TRAJ12*01	TRAC*01;TRAC*01;TRAC*01	CASSSDRKNSGNTIYF;CASSLEENEQFF	TGTGCCAGCAGTTCGGACAGAAAGAACTCTGGAAACACCATATATTTT;TGTGCCAGCAGCTTAGAGGAAAATGAGCAGTTCTTC	TRBV28*01;TRBV7-9*01	TRBD1*01;	TRBJ1-3*01;TRBJ2-1*01	TRBC2*02;TRBC2*02
clonotype32	clonotype32_consensus_1;clonotype32_consensus_2	1	0.000322893122376	CAYSMVGNEKLTF	TGTGCTTATAGTATGGTTGGAAATGAGAAATTAACCTTT	TRAV38-2/DV8*01		TRAJ48*01	TRAC*01	CASSLSDQREGSSYNEQFF	TGTGCCAGCAGTTTATCGGACCAGCGGGAGGGGTCTTCATACAATGAGCAGTTCTTC	TRBV28*01	TRBD2*02	TRBJ2-1*01	TRBC2*02
clonotype36	clonotype36_consensus_1;clonotype36_consensus_2;clonotype36_consensus_3	1	0.000322893122376	CAEDAGGSYIPTF;CAVRPYYGGSQGNLIF	TGTGCAGAGGACGCAGGAGGAAGCTACATACCTACATTT;TGTGCTGTGAGACCTTATTATGGAGGAAGCCAAGGAAATCTCATCTTT	TRAV5*01;TRAV8-6*02	;	TRAJ6*01;TRAJ42*01	TRAC*01;TRAC*01	CASSLEENEQFF	TGTGCCAGCAGCTTAGAGGAAAATGAGCAGTTCTTC	TRBV7-9*01		TRBJ2-1*01	TRBC2*02
clonotype38	clonotype38_consensus_1;clonotype38_consensus_3;clonotype38_consensus_4;clonotype38_consensus_2	1	0.000322893122376	CAEDAGGSYIPTF;CALGSDDKIIF	TGTGCAGAGGACGCAGGAGGAAGCTACATACCTACATTT;TGTGCTCTGGGATCAGATGACAAGATCATCTTT	TRAV5*01;TRAV9-2*01	;	TRAJ6*01;TRAJ30*01	TRAC*01;TRAC*01	CATSDNAIRQGPRELFF;CASSLEENEQFF	TGTGCCACCAGTGATAACGCAATCAGACAGGGCCCCCGGGAGCTGTTTTTT;TGTGCCAGCAGCTTAGAGGAAAATGAGCAGTTCTTC	TRBV24-1*01;TRBV7-9*01	TRBD1*01;	TRBJ2-2*01;TRBJ2-1*01	TRBC2*02;TRBC2*02
clonotype35	clonotype35_consensus_1;clonotype35_consensus_2	1	0.000322893122376	CAEDAGGSYIPTF	TGTGCAGAGGACGCAGGAGGAAGCTACATACCTACATTT	TRAV5*01		TRAJ6*01	TRAC*01	CASSPGQRDNSPLHF	TGTGCCAGTAGCCCCGGACAACGAGATAATTCACCCCTCCACTTT	TRBV19*01	TRBD1*01	TRBJ1-6*02	TRBC1*01
clonotype19	clonotype19_consensus_1;clonotype19_consensus_3;clonotype19_consensus_2	1	0.000322893122376	CAEDAGGSYIPTF	TGTGCAGAGGACGCAGGAGGAAGCTACATACCTACATTT	TRAV5*01		TRAJ6*01	TRAC*01	CASSSGQGAGGNTIYF;CASSLEENEQFF	TGTGCCAGCAGCTCCGGACAGGGGGCTGGTGGAAACACCATATATTTT;TGTGCCAGCAGCTTAGAGGAAAATGAGCAGTTCTTC	TRBV7-3*01;TRBV7-9*01	TRBD1*01;	TRBJ1-3*01;TRBJ2-1*01	TRBC1*01;TRBC2*01
clonotype24	clonotype24_consensus_1;clonotype24_consensus_2;clonotype24_consensus_3	1	0.000322893122376	CAEDAGGSYIPTF	TGTGCAGAGGACGCAGGAGGAAGCTACATACCTACATTT	TRAV5*01		TRAJ6*01	TRAC*01	CASSPGQRDNSPLHF;CASSLEENEQFF	TGTGCCAGTAGCCCCGGACAACGAGATAATTCACCCCTCCACTTT;TGTGCCAGCAGCTTAGAGGAAAATGAGCAGTTCTTC	TRBV19*01;TRBV7-9*01	TRBD1*01;	TRBJ1-6*02;TRBJ2-1*01	TRBC1*01;TRBC2*01
clonotype28	clonotype28_consensus_1;clonotype28_consensus_2	1	0.000322893122376	CAVSTNSGGSNYKLTF	TGTGCTGTGAGTACGAATAGTGGAGGTAGCAACTATAAACTGACATTT	TRAV8-4*01		TRAJ53*01	TRAC*01	CASSLTGQAQNGYTF	TGCGCCAGCAGCTTGACAGGACAGGCCCAGAATGGCTACACCTTC	TRBV5-1*01	TRBD1*01	TRBJ1-2*01	TRBC2*02
clonotype33	clonotype33_consensus_2;clonotype33_consensus_1	1	0.000322893122376	CAVTVGEGNTGKLIF	TGTGCTGTGACCGTTGGGGAGGGCAACACAGGCAAACTAATCTTT	TRAV8-6*01		TRAJ37*01	TRAC*01	CASSLEENEQFF	TGTGCCAGCAGCTTAGAGGAAAATGAGCAGTTCTTC	TRBV7-9*03		TRBJ2-1*01	TRBC2*02
clonotype31	clonotype31_consensus_2;clonotype31_consensus_3;clonotype31_consensus_1	1	0.000322893122376	CALGSDDKIIF	TGTGCTCTGGGATCAGATGACAAGATCATCTTT	TRAV9-2*01		TRAJ30*01	TRAC*01	CATSDNAIRQGPRELFF;CASSLEENEQFF	TGTGCCACCAGTGATAACGCAATCAGACAGGGCCCCCGGGAGCTGTTTTTT;TGTGCCAGCAGCTTAGAGGAAAATGAGCAGTTCTTC	TRBV24-1*01;TRBV7-9*01	TRBD1*01;	TRBJ2-2*01;TRBJ2-1*01	TRBC2*02;TRBC2*02
clonotype18	clonotype18_consensus_1	1	0.000322893122376							CASSSGTVADTQYF	TGTGCCAGCAGCTCCGGGACAGTCGCAGATACGCAGTATTTT	TRBV11-2*01	TRBD1*01	TRBJ2-3*01	TRBC2*01
clonotype21	clonotype21_consensus_1	1	0.000322893122376							CASSEQGLAGHNEQFF	TGTGCCAGCAGTGAGCAAGGACTAGCGGGACACAATGAGCAGTTCTTC	TRBV2*01	TRBD2*02	TRBJ2-1*01	TRBC2*02
